# Supplementary material for: Expression Analysis of Chlorophyll-Degradation-Related Genes in Prunus persica L. Peel and the Functional Verification of Key Genes
Source: Plants (Basel). 2025 Jan 21;14(3):312. doi: 10.3390/plants14030312 (PMC11821065; doi:10.3390/plants14030312)
Supplement: Supplementary file 1 [file plants-14-00312-s001.zip]

Archive with 1 entries (1 files):
- plants-3394461-Supplementary.pdf
